# Supplementary material for: Re-Evaluating Botryosphaeriales: Ancestral State Reconstructions of Selected Characters and Evolution of Nutritional Modes
Source: J Fungi (Basel). 2023 Jan 29;9(2):184. doi: 10.3390/jof9020184 (PMC9961722; doi:10.3390/jof9020184)
Supplement: Supplementary file 1 [file jof-09-00184-s001.zip]

Archive with 1 entries (1 files):
- jof-2144279-supplementary.pdf
